# Supplementary material for: Unearthing Grape Heritage: Morphological Relationships between Late Bronze–Iron Age Grape Pips and Modern Cultivars
Source: Plants (Basel). 2024 Jul 3;13(13):1836. doi: 10.3390/plants13131836 (PMC11244079; doi:10.3390/plants13131836)
Supplement: Supplementary file 1 [file plants-13-01836-s001.zip › Table S1.xlsx]

## Sheet: Foglio1
Code	Variety name	Origin	Use	Colour	Well N	Well KK	Nora	Total
153	Moscato bianco (Muscat a petits grains blancs)	Grece/Italy/France	W	white	232	11	2	245
53	Vitouska	Slovenia/Italy (Friuli)	W	white	154	8	5	167
302	Cannonanu (Garnacha tinta)	Italy (Sardinia)	W	red	81	29	51	161
121	Bayan shirei	Azerbaijan	W/T	white	123	3	14	140
143	Claretta di Sardegna (Bourboulenc)	Italy (Sardinia)	W	white	121	4	0	125
337	Gregu nieddu	Italy (Sardinia)	W	red	83	19	9	111
234	Forgiarin (Forzarin)	Italy (Friuli)	W	red	88	2	0	90
30	Trebbiano abruzzese	Italy (central South)	W	white	83	1	5	89
190	Lambrusco viadanese	Italy (central)	W	red	86	2	0	88
312	Aptiche aga	Armenia	W/T	red	66	3	0	69
215	Malvasia di Casorzo	Italy (North)	W	red	58	3	3	64
101	Caddiu bianco	Italy (Sardinia)	W	white	51	5	2	58
125	Grenache blanc (Garnacha blanca)	France	W	white	21	4	21	46
87	Malvasia bianca lunga	Italy (Tuscany)	W	white	40	0	0	40
237	Pignolo	Italy (Friuli)	W	red	16	17	4	37
328	Guleiman kara	Uzbekistan	ND	red	18	3	13	34
229	Uvalino	Italy (North)	W	red	2	8	19	29
142	Arvesiniadu	Italy (Sardinia)	W	white	24	4	0	28
139	Chaouch blanc	Turkey	T	white	13	6	2	21
107	Malvasia di Sardegna (Malvasia Dubrovacka)	Italy (Sardinia)	W	white	4	15	1	20
226	Schiava	Italy (North)	W	red	13	7	0	20
85	Impigno	Italy (South)	W	white	16	1	0	17
126	Tzitzka	Georgia	W/T	white	9	4	4	17
323	Kypreiko	Greece	W	red	16	1	0	17
147	Licronaxu	Italy (Sardinia)	W/T	white	13	1	2	16
104	Culupuntu	Italy (Sardinia)	W	white	0	0	11	11
44	Coda di volpe bianca	Italy (Campania)	W/T	white	8	0	2	10
275	Mazzese	Italy (Tuscany)	W	red	0	5	5	10
327	Albourla rose	Ukraine	W/T	red	8	1	1	10
117	Vermentino	Italy (Sardinia)	W	white	3	1	5	9
144	Codronisca	Italy (Sardinia)	W	white	9	0	0	9
195	Negretto	Italy (Emilia Romagna)	W/T	red	1	0	8	9
246	Rossese	Italy (Liguria)	W	red	7	2	0	9
59	Lumassina	Italy (Liguria)	W	white	4	1	3	8
109	Nuragus	Italy (Sardinia)	W	white	6	0	1	7
329	Gioiabella	Italy (Sardinia)	W	red	2	4	1	7
102	Cannonau bianco	Italy (Sardinia)	W	white	5	1	0	6
115	Tittiacca rosa	Italy (Sardinia)	T	pink	6	0	0	6
300	Bovale Mannu	Italy (Sardinia)	W	red	5	1	0	6
303	Caricagiola	Italy (Sardinia)	W	red	5	1	0	6
311	Tintillu	Italy (Sardinia)	W	red	6	0	0	6
176	Rondinella	Italy (Veneto)	W	red	2	2	1	5
248	Groppello gentile	Italy (North East)	W	red	1	0	4	5
281	Marzemino	Italy (Trentino Veneto)	W/T	red	0	5	0	5
297	Apesorgia nera	Italy (Sardinia)	T	red	4	1	0	5
93	Malvasia di Lipari	Greece/Italy	W	white	1	3	0	4
116	Tittibacchina	Italy (Sardinia)	T	white	3	1	0	4
148	Luglienca	Italy (Sardinia)	W/T	white	3	1	0	4
231	Pallagrello nero	Italy (Campania)	W	red	4	0	0	4
292	Alicante	Spain	W/T	red	0	0	4	4
308	Nieddu mannu	Italy (Sardinia)	W	red	3	1	0	4
6	Grapariol	Italy (Veneto)	W	white	0	0	3	3
38	Carica l'asino	Italy (Piedmont/Lombardy)	W	white	0	0	3	3
64	Marzemina bianca	Italy (North East)	W	white	0	0	3	3
71	Verdeca	Italy (Puglia)	W	white	3	0	0	3
72	Albanello	Italy (Sicily)	W	white	0	3	0	3
110	Remungiau di Serri	Italy (Sardinia)	W	white	0	3	0	3
111	Rettagliadu	Italy (Sardinia)	W	white	1	2	0	3
128	Ghvinis tsiteli	Georgia	W	red	0	0	3	3
196	Ancellotta	Italy (central South)	W	red	0	2	1	3
216	Malvasia di Schierano	Italy (Piedmont/Lombardy)	W	red	0	0	3	3
269	Bracciola nera	Italy (Tuscany)	W	red	1	1	1	3
280	Malvasia nera di Bolzano	Italy (Trentino Veneto)	W	red	1	2	0	3
37	Bussanello	Italy (Piedmont/Lombardy)	W	white	0	0	2	2
48	Ribolla gialla	Italy (Friuli)	W/T	white	0	1	1	2
55	Malvasia del Lazio	Italy (Lazio)	W	white	0	2	0	2
82	Greco	Italy (South)	W	white	0	2	0	2
92	Petite arvine	Switzerland/Italy (Valle Aosta)	W	white	2	0	0	2
98	Veltliner	Austria/Germany	W	white	1	0	1	2
124	Roussanne	France	W	white	1	1	0	2
127	Mtsvane Kakhetinskii	Georgia	W	white	1	1	0	2
129	Ingilouri	Georgia	W	white	2	0	0	2
133	Bidaneh safid	Central Asia	W/T	white	2	0	0	2
167	Recantina pecolo rosso	Italy (Veneto)	W	red	1	1	0	2
170	Marzemina grossa	Italy (Veneto)	W	red	2	0	0	2
321	Mavrostypho	Greece	W	red	2	0	0	2
3	Durella	Italy (Veneto)	W	white	1	0	0	1
32	Trebbiano spoletino	Italy (central South)	W	white	0	0	1	1
39	Erbaluce	Italy (Piedmont/Lombardy)	W/T	white	0	1	0	1
70	Moscatello selvatico	Italy (Puglia)	W/T	white	0	0	1	1
84	Guardavalle	Italy (South)	W	white	1	0	0	1
89	Moscato giallo	Italy (Trentino Veneto)	W/T	white	0	0	1	1
91	Bonda	Italy (Valle Aosta)	W	red	0	0	1	1
95	Terra promessa	Israel	W/T	white	0	0	1	1
96	Riesling	Austria/Germany	W	white	0	1	0	1
106	Cranaccia arussa	Italy (Sardinia)	W	white	0	1	0	1
108	Nasco	Italy (Sardinia)	W	white	1	0	0	1
113	Selezione vedele	Italy (Sardinia)	T	white	0	1	0	1
130	Tsolikouri	Georgia	W	white	1	0	0	1
131	Mtsvane kakhuri	Georgia	W	white	0	1	0	1
135	Demir kapija	Serbia	T	white	1	0	0	1
160	Dindarella	Italy (Veneto)	W	red	1	0	0	1
169	Negrara veronese	Italy (Veneto)	W	red	1	0	0	1
172	Pavana	Italy (Veneto)	W	red	0	0	1	1
174	Raboso veronese	Italy (Veneto)	W/T	red	1	0	0	1
177	Rossignola	Italy (Veneto)	W	red	1	0	0	1
183	Pattaresca	Italy (Veneto)	W	red	0	1	0	1
184	Canina nera	Italy (Emilia Romagna)	W	red	0	1	0	1
191	Malbo gentile	Italy (Emilia Romagna)	W	red	0	0	1	1
208	Brachetto	Italy (Piedmont/Lombardy)	W	red	1	0	0	1
210	Doux d'henry	Italy (Piedmont/Lombardy)	W/T	red	0	0	1	1
213	Groppello di Mocasina	Italy (Piedmont/Lombardy)	W	red	0	0	1	1
225	Ruchè	Italy (Piedmont/Lombardy)	W	red	0	0	1	1
228	Vespolina	Italy (Piedmont/Lombardy)	W	red	0	1	0	1
254	Uva di Troia	Italy (Puglia)	W	red	0	1	0	1
283	Schiava grigia	Italy (Trentino Veneto)	W	red	1	0	0	1
305	Fiudedda	Italy (Sardinia)	W	red	1	0	0	1
307	Muristellu	Italy (Sardinia)	W	red	0	0	1	1
310	Saluda e passa	Italy (Sardinia)	W	red	0	1	0	1
1	Bianchetta trevigiana	Italy (Veneto)	W	white	0	0	0	0
2	Boschera	Italy (Veneto)	W	white	0	0	0	0
4	D'oro	Italy (Veneto)	W	white	0	0	0	0
5	Garganega	Italy (Veneto)	W/T	white	0	0	0	0
7	Dorona	Italy (Veneto)	W/T	white	0	0	0	0
8	Pedevenda	Italy (Veneto)	W	white	0	0	0	0
9	Perera	Italy (Veneto)	W	white	0	0	0	0
10	Verdicchio bianco	Italy (Veneto)	W	white	0	0	0	0
11	Verdiso	Italy (Veneto)	W	white	0	0	0	0
12	Verduzzo trevigiano	Italy (Veneto)	W	white	0	0	0	0
13	Vespaiola	Italy (Veneto)	W	white	0	0	0	0
14	Rabiosa	Italy (Veneto)	W	white	0	0	0	0
15	Bigolona	Italy (Veneto)	W	white	0	0	0	0
16	Dall'oro	Italy (Veneto)	W	white	0	0	0	0
17	Grapariol mamprin	Italy (Veneto)	W	white	0	0	0	0
18	Albana	Italy (Emilia Romagna)	W	white	0	0	0	0
19	Alionza	Italy (Emilia Romagna)	W/T	white	0	0	0	0
20	Bervedino	Italy (Emilia Romagna)	W	white	0	0	0	0
21	Pignoletto	Italy (Emilia Romagna)	W	white	0	0	0	0
22	Melara	Italy (Emilia Romagna)	W	white	0	0	0	0
23	Montù	Italy (Emilia Romagna)	W	white	0	0	0	0
24	Trebbiano modenese	Italy (Emilia Romagna)	W	white	0	0	0	0
25	Trebbiano romagnolo	Italy (Emilia Romagna)	W	white	0	0	0	0
26	Dolciame	Italy (central South)	W	white	0	0	0	0
27	Grechetto	Italy (central South)	W	white	0	0	0	0
28	Ortrugo	Italy (central South)	W	white	0	0	0	0
29	Pecorino	Italy (central South)	W	white	0	0	0	0
31	Trebbiano giallo	Italy (central South)	W	white	0	0	0	0
33	Trebbiano toscano	Italy (central South)	W	white	0	0	0	0
34	Biancame	Italy (central South)	W	white	0	0	0	0
35	Arneis	Italy (Piedmont/Lombardy)	W	white	0	0	0	0
36	Barbera bianca	Italy (Piedmont/Lombardy)	W	white	0	0	0	0
40	Invernenga	Italy (Piedmont/Lombardy)	W/T	white	0	0	0	0
41	Timorasso	Italy (Piedmont/Lombardy)	W	white	0	0	0	0
42	Nascetta	Italy (Piedmont/Lombardy)	W	white	0	0	0	0
43	Biancolella	Italy (Campania)	W	white	0	0	0	0
45	Forastera	Italy (Campania)	W	white	0	0	0	0
46	Pallagrello bianco	Italy (Campania)	W	white	0	0	0	0
47	Picolit	Italy (Friuli)	W	white	0	0	0	0
49	Tocai friulano	Italy (Friuli)	W	white	0	0	0	0
50	Sciaglin	Italy (Friuli)	W	white	0	0	0	0
51	Ucelut	Italy (Friuli)	W	white	0	0	0	0
52	Verduzzo friulano	Italy (Friuli)	W	white	0	0	0	0
54	Bellone	Italy (Lazio)	W	white	0	0	0	0
56	Albarola	Italy (Liguria)	W/T	white	0	0	0	0
57	Bianchetta genovese	Italy (Liguria)	W/T	white	0	0	0	0
58	Bosco	Italy (Liguria)	W	white	0	0	0	0
60	Rollo	Italy (Liguria)	W	white	0	0	0	0
61	Cococciola	Italy (Marche)	W/T	white	0	0	0	0
62	Maceratino	Italy (Marche)	W/T	white	0	0	0	0
63	Montonico bianco	Italy (Marche)	W/T	white	0	0	0	0
65	Nosiola	Italy (North East)	W	white	0	0	0	0
66	Pinella	Italy (North East)	W	white	0	0	0	0
67	Glera	Italy (North East)	W	white	0	0	0	0
68	Glera lunga	Italy (North East)	W	white	0	0	0	0
69	Riesling italico	Italy (North East)	W	white	0	0	0	0
73	Catarratto bianco comune	Italy (Sicily)	W	white	0	0	0	0
74	Catarratto bianco lucido	Italy (Sicily)	W	white	0	0	0	0
75	Grillo	Italy (Sicily)	W	white	0	0	0	0
76	Guarnaccia	Italy (Sicily)	W	white	0	0	0	0
77	Ansonica	Italy (South)	W/T	white	0	0	0	0
78	Asprinio bianco	Italy (South)	W	white	0	0	0	0
79	Damaschino	Italy (South)	W/T	white	0	0	0	0
80	Falanghina	Italy (South)	W	white	0	0	0	0
81	Gaglioppo	Italy (South)	W	red	0	0	0	0
83	Greco bianco	Italy (South)	W	white	0	0	0	0
86	Canaiolo bianco	Italy (Tuscany)	W	white	0	0	0	0
88	Vernaccia di San Gimigniano	Italy (Tuscany)	W	white	0	0	0	0
90	Blanc de Morgex	Italy (Valle Aosta)	W/T	white	0	0	0	0
97	Silvaner verde	Austria/Germany	W	white	0	0	0	0
99	Apesorgia bianca	Italy (Sardinia)	T	white	0	0	0	0
100	Aregu bianco	Italy (Sardinia)	W	white	0	0	0	0
103	Corniola Bianca	Italy (Sardinia)	T	white	0	0	0	0
105	Gabriella	Italy (Sardinia)	T	white	0	0	0	0
112	Rosa di Mara	Italy (Sardinia)	T	pink	0	0	0	0
114	Tittiacca di gonnos	Italy (Sardinia)	T	white	0	0	0	0
118	Vernaccia	Italy (Sardinia)	W	white	0	0	0	0
119	Abjosh	Afghanistan	W/T	white	0	0	0	0
120	Chaani biely	Azerbaijan	T	white	0	0	0	0
122	Avgoulato faux de chypre	Cyprus	W	white	0	0	0	0
123	Himoniatico	Cyprus	T	white	0	0	0	0
132	Debina	Greece	W/T	white	0	0	0	0
134	Assali al arous	Lebanon	T	white	0	0	0	0
136	Jahafi	Syria	T	white	0	0	0	0
137	Heben	Spain	W/T	white	0	0	0	0
138	Chaouch rozovyi	Turkey	T	white	0	0	0	0
140	Shabash	Ukraine	T	white	0	0	0	0
141	Argu Mannu	Italy (Sardinia)	W/T	white	0	0	0	0
145	Cuccuau di Ula	Italy (Sardinia)	W	white	0	0	0	0
146	Alvarega	Italy (Sardinia)	W	white	0	0	0	0
149	Monica bianca	Italy (Sardinia)	W/T	white	0	0	0	0
155	Semidano	Italy (Sardinia)	W	white	0	0	0	0
156	Corbinella padovana	Italy (Veneto)	W	red	0	0	0	0
157	Corvina	Italy (Veneto)	W	red	0	0	0	0
158	Cavrara	Italy (Veneto)	W	red	0	0	0	0
159	Corvinone	Italy (Veneto)	W	red	0	0	0	0
161	Negrara	Italy (Veneto)	W	red	0	0	0	0
162	Corbina	Italy (Veneto)	W	red	0	0	0	0
163	Forsellina	Italy (Veneto)	W	red	0	0	0	0
164	Uva gatta	Italy (Veneto)	W	red	0	0	0	0
165	Gruaja	Italy (Veneto)	W	red	0	0	0	0
166	Recantina pecolo scuro	Italy (Veneto)	W	red	0	0	0	0
168	Corbinona	Italy (Veneto)	W	red	0	0	0	0
171	Oseleta	Italy (Veneto)	W	red	0	0	0	0
173	Recantina	Italy (Veneto)	W	red	0	0	0	0
175	Raboso Piave	Italy (Veneto)	W	red	0	0	0	0
178	Turchetta	Italy (Veneto)	W	red	0	0	0	0
179	Trevisana nera	Italy (Veneto)	W	red	0	0	0	0
180	Serbina	Italy (Veneto)	W	red	0	0	0	0
181	Cabrusina	Italy (Veneto)	W	red	0	0	0	0
182	Gambugliana	Italy (Veneto)	W	red	0	0	0	0
185	Lambrusco di Sorbara	Italy (Emilia Romagna)	W	red	0	0	0	0
186	Lambrusco grasparossa	Italy (Emilia Romagna)	W	red	0	0	0	0
187	Lambrusco maestri	Italy (Emilia Romagna)	W	red	0	0	0	0
188	Lambrusco marani	Italy (Emilia Romagna)	W	red	0	0	0	0
189	Lambrusco salamino	Italy (Emilia Romagna)	W	red	0	0	0	0
192	Sgavetta	Italy (Emilia Romagna)	W	red	0	0	0	0
193	Uva longanesi	Italy (Emilia Romagna)	W	red	0	0	0	0
194	Uva tosca	Italy (Emilia Romagna)	W/T	red	0	0	0	0
197	Caloria	Italy (central South)	W	red	0	0	0	0
198	Maiolica	Italy (central South)	W	red	0	0	0	0
199	Montepulciano	Italy (central South)	W	red	0	0	0	0
200	San Giuseppe nero	Italy (central South)	W	red	0	0	0	0
201	Sagrantino	Italy (central South)	W	red	0	0	0	0
202	Sangiovese	Italy (central South)	W	red	0	0	0	0
203	Vernaccia nera	Italy (central South)	W/T	red	0	0	0	0
204	Avana	Italy (Piedmont/Lombardy)	W/T	red	0	0	0	0
205	Avarengo	Italy (Piedmont/Lombardy)	W/T	red	0	0	0	0
206	Barbera	Italy (Piedmont/Lombardy)	W	red	0	0	0	0
207	Bonarda	Italy (Piedmont/Lombardy)	W	red	0	0	0	0
209	Croatina	Italy (Piedmont/Lombardy)	W	red	0	0	0	0
211	Freisa	Italy (Piedmont/Lombardy)	W	red	0	0	0	0
212	Grignolino	Italy (Piedmont/Lombardy)	W	red	0	0	0	0
214	Lambrusca di Alessandria	Italy (Piedmont/Lombardy)	W	red	0	0	0	0
217	Moscato di Scanzo	Italy (Piedmont/Lombardy)	W	red	0	0	0	0
218	Moscato nero d'Acqui	Italy (Piedmont/Lombardy)	W	red	0	0	0	0
219	Nebbiolo	Italy (Piedmont/Lombardy)	W	red	0	0	0	0
220	Pelaverga	Italy (Piedmont/Lombardy)	W/T	red	0	0	0	0
221	Pelaverga piccolo	Italy (Piedmont/Lombardy)	W	red	0	0	0	0
222	Pignola	Italy (Piedmont/Lombardy)	W	red	0	0	0	0
223	Plassa	Italy (Piedmont/Lombardy)	W	red	0	0	0	0
224	Quagliano	Italy (Piedmont/Lombardy)	W	red	0	0	0	0
227	Uva rara	Italy (Piedmont/Lombardy)	W/T	red	0	0	0	0
230	Malvasia nera lunga	Italy (Piedmont/Lombardy)	W	red	0	0	0	0
232	Sciascinoso	Italy (Campania)	W	red	0	0	0	0
233	Casavecchia	Italy (Campania)	W	red	0	0	0	0
235	Piccola nera	Italy (Friuli)	W	red	0	0	0	0
236	Piculit neri	Italy (Friuli)	W	red	0	0	0	0
238	Refosco dal peduncolo rosso	Italy (Friuli)	W	red	0	0	0	0
239	Refosco nostrano	Italy (Friuli)	W	red	0	0	0	0
240	Schioppettino	Italy (Friuli)	W	red	0	0	0	0
241	Tazzelenghe	Italy (Friuli)	W	red	0	0	0	0
242	Terrano	Italy (Friuli)	W	red	0	0	0	0
243	Abbuoto	Italy (Lazio)	W/T	red	0	0	0	0
244	Cesanese d'Affile	Italy (Lazio)	W	red	0	0	0	0
245	Lambrusco oliva	Italy (Liguria)	W	red	0	0	0	0
247	Lacrima	Italy (Marche)	W	red	0	0	0	0
249	Molinara	Italy (North East)	W	red	0	0	0	0
250	Malvasia nera di Brindisi	Italy (Puglia)	W/T	red	0	0	0	0
251	Negro amaro	Italy (Puglia)	W	red	0	0	0	0
252	Primitivo	Italy (Puglia)	W	red	0	0	0	0
253	Susumaniello	Italy (Puglia)	W	red	0	0	0	0
255	Frappato	Italy (Sicily)	W	red	0	0	0	0
256	Marsigliana nera	Italy (Sicily)	W/T	red	0	0	0	0
257	Perricone	Italy (Sicily)	W	red	0	0	0	0
258	Aglianico	Italy (South)	W	red	0	0	0	0
259	Bombino nero	Italy (South)	W/T	red	0	0	0	0
260	Calabrese	Italy (South)	W	red	0	0	0	0
261	Castiglione	Italy (South)	W	red	0	0	0	0
262	Magliocco canino	Italy (South)	W	red	0	0	0	0
263	Olivella nera	Italy (South)	W	red	0	0	0	0
264	Piedirosso	Italy (South)	W	red	0	0	0	0
265	Prunesta	Italy (South)	W/T	red	0	0	0	0
266	Abrusco	Italy (Tuscany)	W	red	0	0	0	0
267	Aleatico	Italy (Tuscany)	W/T	red	0	0	0	0
268	Barsaglina	Italy (Tuscany)	W	red	0	0	0	0
270	Bonamico	Italy (Tuscany)	W	red	0	0	0	0
271	Ciliegiolo	Italy (Tuscany)	W/T	red	0	0	0	0
272	Colombana nera	Italy (Tuscany)	W/T	red	0	0	0	0
273	Foglia tonda	Italy (Tuscany)	W	red	0	0	0	0
274	Mammolo	Italy (Tuscany)	W	red	0	0	0	0
276	Pollera nera	Italy (Tuscany)	W	red	0	0	0	0
277	Vermentino nero	Italy (Tuscany)	W	red	0	0	0	0
278	Lagrein	Italy (Trentino Veneto)	W	red	0	0	0	0
279	Lambrusco a foglia frastagliata	Italy (Trentino Veneto)	W	red	0	0	0	0
282	Schiava gentile	Italy (Trentino Veneto)	W/T	red	0	0	0	0
284	Schiava grossa	Italy (Trentino Veneto)	W/T	red	0	0	0	0
285	Teroldego	Italy (Trentino Veneto)	W	red	0	0	0	0
286	Casetta	Italy (Trentino Veneto)	W	red	0	0	0	0
287	Crovassa	Italy (Valle Aosta)	W	red	0	0	0	0
288	Fumin	Italy (Valle Aosta)	W	red	0	0	0	0
289	Petit rouge	Italy (Valle Aosta)	W	red	0	0	0	0
290	Vien de nus	Italy (Valle Aosta)	W	red	0	0	0	0
291	Vuillermin	Italy (Valle Aosta)	W	red	0	0	0	0
293	Tempranillo	Spain	W/T	red	0	0	0	0
294	Franconia	Austria/Germany	W/T	red	0	0	0	0
295	Portoghese	Austria/Germany	W	red	0	0	0	0
296	Wildbacher	Austria/Germany	W	red	0	0	0	0
298	Axina de Francia	Italy (Sardinia)	T	red	0	0	0	0
299	Axina de tres bias	Italy (Sardinia)	T	red	0	0	0	0
301	Caddiu	Italy (Sardinia)	W	red	0	0	0	0
304	Carignano	Italy (Sardinia)	W	red	0	0	0	0
306	Girò	Italy (Sardinia)	W	red	0	0	0	0
309	Pascale di Cagliari	Italy (Sardinia)	W	red	0	0	0	0
313	Hago ali negru	Armenia	W/T	red	0	0	0	0
314	Local black	Cyprus	W	red	0	0	0	0
315	Maratheftico	Cyprus	W/T	red	0	0	0	0
316	Gamay noir	France	W	red	0	0	0	0
317	Saperavi	Georgia	W/T	red	0	0	0	0
318	Kapistoni tsitsiliani	Georgia	W	red	0	0	0	0
319	Korkaula	Georgia	W/T	red	0	0	0	0
320	Heptakilo	Greece	W/T	red	0	0	0	0
322	Korinthiaki	Greece	W/T	red	0	0	0	0
324	Shahani	Iran/Azerbaijan	W/T	pink	0	0	0	0
325	Haci Tespihi	Turkey	ND	red	0	0	0	0
326	Öküzgözü	Turkey	W/T	red	0	0	0	0
330	Medrulinu	Italy (Sardinia)	W	red	0	0	0	0
331	Monica nera	Italy (Sardinia)	W	red	0	0	0	0
334	Niedda carta	Italy (Sardinia)	W	red	0	0	0	0
336	Nigheddu polchinu	Italy (Sardinia)	W	red	0	0	0	0
335	Nieddera	Italy (Sardinia)	W	red	0	0	0	0
	Total				1559	223	235	2017
